# Supplementary material for: A Comparative Study of C2-Symmetric and C1-Symmetric Hydroxamic Acids in Vanadium-Catalyzed Asymmetric Epoxidation of Allylic Alcohols
Source: Molecules. 2025 Nov 6;30(21):4311. doi: 10.3390/molecules30214311 (PMC12609139; doi:10.3390/molecules30214311)
Supplement: Supplementary file 1 [file molecules-30-04311-s001.zip]

Archive with 1 entries (1 files):
- molecules-3959912-supplementary.pdf
